# Supplementary material for: Association between Age-Friendliness of Communities and Frailty among Older Adults: A Multilevel Analysis
Source: Int J Environ Res Public Health. 2022 Jun 20;19(12):7528. doi: 10.3390/ijerph19127528 (PMC9224492; doi:10.3390/ijerph19127528)
Supplement: Supplementary file 1 [file ijerph-19-07528-s001.zip]

Archive with 1 entries (1 files):
- ijerph-1753651-supplementary.pdf
